# Supplementary material for: Targeting Kynureninase Attenuates Radiation-Induced Intestinal Injury via MAPK Signaling Suppression
Source: Mediators Inflamm. 2025 Sep 19;2025:7023259. doi: 10.1155/mi/7023259 (PMC12473747; doi:10.1155/mi/7023259)
Supplement: Supporting Information 2 — Supporting Dataset 1. Excel file containing the original p-values for the top 20 pathways from KEGG (Sheet 1) and Reactome (Sheet 2) enrichment analyses, corresponding to Figure 3d, e. [file 7023259.f2.xlsx]

## Sheet: siKYNU_IRvssiCON_IR_down_KEGGen
Supplementary Dataset 1. Excel file containing the original p-values for the top 20 pathways from KEGG (Sheet 1) and Reactome (Sheet 2) enrichment analyses, corresponding to Figure 3d–e.
KEGGID	Description	GeneRatio	BgRatio	pvalue	padj	geneID	geneName	keggID	Count
hsa05165	Human papillomavirus infection	82/1050	363/8915	2.17994e-09	6.86681e-07	ENSG00000142156/ENSG00000146648/ENSG00000143816/ENSG00000142173/ENSG00000138448/ENSG00000051382/ENSG00000124171/ENSG00000213281/ENSG00000161638/ENSG00000213949/ENSG00000115414/ENSG00000108443/ENSG00000168036/ENSG00000100393/ENSG00000105855/ENSG00000100485/ENSG00000133703/ENSG00000113575/ENSG00000053747/ENSG00000135925/ENSG00000164683/ENSG00000100554/ENSG00000206503/ENSG00000114573/ENSG00000172037…	COL6A1/EGFR/WNT9A/COL6A2/ITGAV/PIK3CB/PARD6B/NRAS/ITGA5/ITGA1/FN1/RPS6KB1/CTNNB1/EP300/ITGB8/SOS2/KRAS/PPP2CA/LAMA3/WNT10A/HEY1/ATP6V1D/HLA-A/ATP6V1A/LAMB2/DLG1/RBPJ/HLA-B/STAT1/PPP2R3A/PPP2R5E/PIK3R3/EIF2AK2/GSK3B/SOS1/PRKCI/IFNAR1/PATJ/ATP6V1C1/UBR4/MAPK1/MPP5/CREB1/PIK3CA/ITGA2/CDKN1B/PRSS23/ATP6V0E1/NOTCH2/ATP6V1E1/CHUK/CASP3/PPP2R5C/APC/CCNA2/CCND1/TBK1/PPP2R5A/LLGL1/RB1/ATP6V1H/JAK1/FZD7/AT…	hsa:1291/hsa:1956/hsa:7483/hsa:1292/hsa:3685/hsa:5291/hsa:84612/hsa:4893/hsa:3678/hsa:3672/hsa:2335/hsa:6198/hsa:1499/hsa:2033/hsa:3696/hsa:6655/hsa:3845/hsa:5515/hsa:3909/hsa:80326/hsa:23462/hsa:51382/hsa:3105/hsa:523/hsa:3913/hsa:1739/hsa:3516/hsa:3106/hsa:6772/hsa:5523/hsa:5529/hsa:8503/hsa:5610/hsa:2932/hsa:6654/hsa:5584/hsa:3454/hsa:10207/hsa:528/hsa:23352/hsa:5594/hsa:64398/hsa:1385/hsa:529…	82
hsa04141	Protein processing in endoplasmic reticulum	49/1050	194/8915	1.17533e-07	1.30405e-05	ENSG00000144224/ENSG00000067167/ENSG00000100934/ENSG00000113615/ENSG00000178607/ENSG00000068912/ENSG00000071537/ENSG00000124783/ENSG00000111885/ENSG00000138674/ENSG00000102580/ENSG00000118217/ENSG00000132002/ENSG00000055332/ENSG00000072401/ENSG00000127022/ENSG00000074695/ENSG00000180667/ENSG00000135018/ENSG00000150961/ENSG00000136026/ENSG00000120694/ENSG00000172071/ENSG00000165280/ENSG00000152700…	UBXN4/TRAM1/SEC23A/SEC24A/ERN1/ERLEC1/SEL1L/SSR1/MAN1A1/SEC31A/DNAJC3/ATF6/DNAJB1/EIF2AK2/UBE2D1/CANX/LMAN1/YOD1/UBQLN1/SEC24D/CKAP4/HSPH1/EIF2AK3/VCP/SAR1B/UBE2J1/MAPK8/UBE2D3/MAP3K5/RAD23B/HSP90B1/SEC24B/MAN1A2/ERO1B/NFE2L2/MARCH6/SAR1A/SEC61G/UBE2G1/UBQLN2/SSR3/DNAJC1/RNF185/GGNBP1/SKP1/XBP1/DNAJA1/SEC62/HERPUD1	hsa:23190/hsa:23471/hsa:10484/hsa:10802/hsa:2081/hsa:27248/hsa:6400/hsa:6745/hsa:4121/hsa:22872/hsa:5611/hsa:22926/hsa:3337/hsa:5610/hsa:7321/hsa:821/hsa:3998/hsa:55432/hsa:29979/hsa:9871/hsa:10970/hsa:10808/hsa:9451/hsa:7415/hsa:51128/hsa:51465/hsa:5599/hsa:7323/hsa:4217/hsa:5887/hsa:7184/hsa:10427/hsa:10905/hsa:56605/hsa:4780/hsa:10299/hsa:56681/hsa:23480/hsa:7326/hsa:29978/hsa:6747/hsa:64215/h…	49
hsa05206	MicroRNAs in cancer	47/1050	183/8915	1.24196e-07	1.30405e-05	ENSG00000146648/ENSG00000051382/ENSG00000185950/ENSG00000213281/ENSG00000161638/ENSG00000115419/ENSG00000167193/ENSG00000100393/ENSG00000100784/ENSG00000100485/ENSG00000133703/ENSG00000096717/ENSG00000105976/ENSG00000137807/ENSG00000100292/ENSG00000117461/ENSG00000099942/ENSG00000115904/ENSG00000067900/ENSG00000100030/ENSG00000026508/ENSG00000121879/ENSG00000111276/ENSG00000134250/ENSG00000164305…	EGFR/PIK3CB/IRS2/NRAS/ITGA5/GLS/CRK/EP300/RPS6KA5/SOS2/KRAS/SIRT1/MET/KIF23/HMOX1/PIK3R3/CRKL/SOS1/ROCK1/MAPK1/CD44/PIK3CA/CDKN1B/NOTCH2/CASP3/APC/CCND1/EZR/PRKCA/MCL1/BMPR2/IGF2BP1/CREBBP/HNRNPKP4/RHOA/PDGFA/PDGFB/DICER1/HDAC1/CCND2/GGNBP1/E2F3/MTOR/CCNG1/BMF/SHC4/CDC25B	hsa:1956/hsa:5291/hsa:8660/hsa:4893/hsa:3678/hsa:2744/hsa:1398/hsa:2033/hsa:9252/hsa:6655/hsa:3845/hsa:23411/hsa:4233/hsa:9493/hsa:3162/hsa:8503/hsa:1399/hsa:6654/hsa:6093/hsa:5594/hsa:960/hsa:5290/hsa:1027/hsa:4853/hsa:836/hsa:324/hsa:595/hsa:7430/hsa:5578/hsa:4170/hsa:659/hsa:10642/hsa:1387/hsa:3190/hsa:387/hsa:5154/hsa:5155/hsa:23405/hsa:3065/hsa:894/hsa:578/hsa:1871/hsa:2475/hsa:900/hsa:90427…	47
hsa04068	FoxO signaling pathway	39/1050	151/8915	1.25766e-06	8.12111e-05	ENSG00000146648/ENSG00000118515/ENSG00000138764/ENSG00000051382/ENSG00000185950/ENSG00000176171/ENSG00000156804/ENSG00000213281/ENSG00000134057/ENSG00000132356/ENSG00000100393/ENSG00000100485/ENSG00000145782/ENSG00000133703/ENSG00000096717/ENSG00000166949/ENSG00000117461/ENSG00000115904/ENSG00000106799/ENSG00000100030/ENSG00000121879/ENSG00000111276/ENSG00000107643/ENSG00000213341/ENSG00000157456…	EGFR/SGK1/CCNG2/PIK3CB/IRS2/BNIP3/FBXO32/NRAS/CCNB1/PRKAA1/EP300/SOS2/ATG12/KRAS/SIRT1/SMAD3/PIK3R3/SOS1/TGFBR1/MAPK1/PIK3CA/CDKN1B/MAPK8/CHUK/CCNB2/CCND1/PLK4/PLK1/IGF1R/CREBBP/HOMER1/PLK2/BRAF/SMAD4/RBL2/CCND2/CDKN2B/BCL6/SOD2	hsa:1956/hsa:6446/hsa:901/hsa:5291/hsa:8660/hsa:664/hsa:114907/hsa:4893/hsa:891/hsa:5562/hsa:2033/hsa:6655/hsa:9140/hsa:3845/hsa:23411/hsa:4088/hsa:8503/hsa:6654/hsa:7046/hsa:5594/hsa:5290/hsa:1027/hsa:5599/hsa:1147/hsa:9133/hsa:595/hsa:10733/hsa:5347/hsa:3480/hsa:1387/hsa:9456/hsa:10769/hsa:673/hsa:4089/hsa:5934/hsa:894/hsa:1030/hsa:604/hsa:6648	39
hsa04550	Signaling pathways regulating pluripotency of stem cells	37/1050	140/8915	1.28906e-06	8.12111e-05	ENSG00000134352/ENSG00000143816/ENSG00000051382/ENSG00000136603/ENSG00000213281/ENSG00000168036/ENSG00000163083/ENSG00000113658/ENSG00000133703/ENSG00000135925/ENSG00000166949/ENSG00000138685/ENSG00000117461/ENSG00000082701/ENSG00000084093/ENSG00000080345/ENSG00000100030/ENSG00000140836/ENSG00000135111/ENSG00000121879/ENSG00000150687/ENSG00000134982/ENSG00000123612/ENSG00000077782/ENSG00000162434…	IL6ST/WNT9A/PIK3CB/SKIL/NRAS/CTNNB1/INHBB/SMAD5/KRAS/WNT10A/SMAD3/FGF2/PIK3R3/GSK3B/REST/RIF1/MAPK1/ZFHX3/TBX3/PIK3CA/PRSS23/APC/ACVR1C/FGFR1/JAK1/FZD7/BMPR2/IGF1R/WNT5B/SMARCAD1/PCGF5/SMAD4/PCGF3/ACVR2B/ACVR1/BMPR1A/DVL3	hsa:3572/hsa:7483/hsa:5291/hsa:6498/hsa:4893/hsa:1499/hsa:3625/hsa:4090/hsa:3845/hsa:80326/hsa:4088/hsa:2247/hsa:8503/hsa:2932/hsa:5978/hsa:55183/hsa:5594/hsa:463/hsa:6926/hsa:5290/hsa:8322/hsa:324/hsa:130399/hsa:2260/hsa:3716/hsa:8324/hsa:659/hsa:3480/hsa:81029/hsa:56916/hsa:84333/hsa:4089/hsa:10336/hsa:93/hsa:90/hsa:657/hsa:1857	37
hsa04110	Cell cycle	47/1050	199/8915	1.71278e-06	8.74928e-05	ENSG00000072501/ENSG00000134057/ENSG00000100393/ENSG00000117399/ENSG00000164754/ENSG00000113575/ENSG00000169679/ENSG00000166949/ENSG00000164190/ENSG00000137812/ENSG00000154001/ENSG00000082701/ENSG00000004897/ENSG00000134480/ENSG00000111276/ENSG00000079335/ENSG00000166483/ENSG00000062650/ENSG00000141446/ENSG00000078304/ENSG00000157456/ENSG00000145386/ENSG00000110092/ENSG00000066027/ENSG00000085224…	SMC1A/CCNB1/EP300/CDC20/RAD21/PPP2CA/BUB1/SMAD3/NIPBL/KNL1/PPP2R5E/GSK3B/CDC27/CCNH/CDKN1B/CDC14A/WEE1/WAPL/ESCO1/PPP2R5C/CCNB2/CCNA2/CCND1/PPP2R5A/ATRX/PDS5A/RB1/YWHAZ/PLK1/TTK/SMC3/CREBBP/NDC80/SMAD4/CHEK1/HDAC1/RBL2/CDC16/CCND2/CDKN2B/PPP2CB/E2F3/SKP1/CDKN1C/CDC25B/ORC4/AC069282.1	hsa:8243/hsa:891/hsa:2033/hsa:991/hsa:5885/hsa:5515/hsa:699/hsa:4088/hsa:25836/hsa:57082/hsa:5529/hsa:2932/hsa:996/hsa:902/hsa:1027/hsa:8556/hsa:7465/hsa:23063/hsa:114799/hsa:5527/hsa:9133/hsa:890/hsa:595/hsa:5525/hsa:546/hsa:23244/hsa:5925/hsa:7534/hsa:5347/hsa:7272/hsa:9126/hsa:1387/hsa:10403/hsa:4089/hsa:1111/hsa:3065/hsa:5934/hsa:8881/hsa:894/hsa:1030/hsa:5516/hsa:1871/hsa:6500/hsa:1028/hsa:9…	47
hsa05205	Proteoglycans in cancer	54/1050	242/8915	1.94428e-06	8.74928e-05	ENSG00000146648/ENSG00000143816/ENSG00000138448/ENSG00000051382/ENSG00000100644/ENSG00000213281/ENSG00000140575/ENSG00000161638/ENSG00000115414/ENSG00000109458/ENSG00000213639/ENSG00000108443/ENSG00000168036/ENSG00000166225/ENSG00000110395/ENSG00000100485/ENSG00000133703/ENSG00000135925/ENSG00000029534/ENSG00000096433/ENSG00000105976/ENSG00000138685/ENSG00000117461/ENSG00000115904/ENSG00000179295…	EGFR/WNT9A/ITGAV/PIK3CB/HIF1A/NRAS/IQGAP1/ITGA5/FN1/GAB1/PPP1CB/RPS6KB1/CTNNB1/FRS2/CBL/SOS2/KRAS/WNT10A/ANK1/ITPR3/MET/FGF2/PIK3R3/SOS1/PTPN11/ROCK1/MAPK1/CD44/ARHGEF12/PIK3CA/ITGA2/PRSS23/PPP1R12A/CAV2/CASP3/FLNC/CCND1/FGFR1/EZR/FZD7/PRKCA/RRAS2/IGF1R/WNT5B/CDC42P6/RHOA/BRAF/PTK2/CAMK2D/MTOR/IGF2/SLC9A1/AC098934.2/AC106865.1	hsa:1956/hsa:7483/hsa:3685/hsa:5291/hsa:3091/hsa:4893/hsa:8826/hsa:3678/hsa:2335/hsa:2549/hsa:5500/hsa:6198/hsa:1499/hsa:10818/hsa:867/hsa:6655/hsa:3845/hsa:80326/hsa:286/hsa:3710/hsa:4233/hsa:2247/hsa:8503/hsa:6654/hsa:5781/hsa:6093/hsa:5594/hsa:960/hsa:23365/hsa:5290/hsa:3673/hsa:8322/hsa:4659/hsa:858/hsa:836/hsa:2318/hsa:595/hsa:2260/hsa:7430/hsa:8324/hsa:5578/hsa:22800/hsa:3480/hsa:81029/hsa:…	54
hsa05160	Hepatitis C	41/1050	166/8915	2.35362e-06	9.15059e-05	ENSG00000146648/ENSG00000051382/ENSG00000213281/ENSG00000163347/ENSG00000197822/ENSG00000168036/ENSG00000100485/ENSG00000133703/ENSG00000113575/ENSG00000115415/ENSG00000117461/ENSG00000055332/ENSG00000082701/ENSG00000115904/ENSG00000142166/ENSG00000100030/ENSG00000185507/ENSG00000172071/ENSG00000033800/ENSG00000121879/ENSG00000213341/ENSG00000164305/ENSG00000184557/ENSG00000110092/ENSG00000183735…	EGFR/PIK3CB/NRAS/CLDN1/OCLN/CTNNB1/SOS2/KRAS/PPP2CA/STAT1/PIK3R3/EIF2AK2/GSK3B/SOS1/IFNAR1/MAPK1/IRF7/EIF2AK3/PIAS1/PIK3CA/CHUK/CASP3/SOCS3/CCND1/TBK1/APAF1/RB1/JAK1/YWHAZ/PPP2R2B/RSAD2/CFLAR/BRAF/MX2/OAS1/CLDN9/DDX58/GGNBP1/PPP2CB/E2F3/PPARA	hsa:1956/hsa:5291/hsa:4893/hsa:9076/hsa:100506658/hsa:1499/hsa:6655/hsa:3845/hsa:5515/hsa:6772/hsa:8503/hsa:5610/hsa:2932/hsa:6654/hsa:3454/hsa:5594/hsa:3665/hsa:9451/hsa:8554/hsa:5290/hsa:1147/hsa:836/hsa:9021/hsa:595/hsa:29110/hsa:317/hsa:5925/hsa:3716/hsa:7534/hsa:5521/hsa:91543/hsa:8837/hsa:673/hsa:4600/hsa:4938/hsa:9080/hsa:23586/hsa:578/hsa:5516/hsa:1871/hsa:5465	41
hsa01521	EGFR tyrosine kinase inhibitor resistance	27/1050	90/8915	2.61445e-06	9.15059e-05	ENSG00000146648/ENSG00000183087/ENSG00000051382/ENSG00000213281/ENSG00000109458/ENSG00000108443/ENSG00000100485/ENSG00000160712/ENSG00000133703/ENSG00000196712/ENSG00000105976/ENSG00000138685/ENSG00000117461/ENSG00000167601/ENSG00000082701/ENSG00000115904/ENSG00000100030/ENSG00000121879/ENSG00000162434/ENSG00000154229/ENSG00000140443/ENSG00000157764/ENSG00000197461/ENSG00000100311/ENSG00000198793…	EGFR/GAS6/PIK3CB/NRAS/GAB1/RPS6KB1/SOS2/IL6R/KRAS/NF1/MET/FGF2/PIK3R3/AXL/GSK3B/SOS1/MAPK1/PIK3CA/JAK1/PRKCA/IGF1R/BRAF/PDGFA/PDGFB/MTOR/SHC4/GAS6-AS1	hsa:1956/hsa:2621/hsa:5291/hsa:4893/hsa:2549/hsa:6198/hsa:6655/hsa:3570/hsa:3845/hsa:4763/hsa:4233/hsa:2247/hsa:8503/hsa:558/hsa:2932/hsa:6654/hsa:5594/hsa:5290/hsa:3716/hsa:5578/hsa:3480/hsa:673/hsa:5154/hsa:5155/hsa:2475/hsa:399694/hsa:2621	27
hsa05226	Gastric cancer	36/1050	139/8915	2.9914e-06	9.42293e-05	ENSG00000146648/ENSG00000143816/ENSG00000051382/ENSG00000213281/ENSG00000109458/ENSG00000108443/ENSG00000168036/ENSG00000100485/ENSG00000133703/ENSG00000135925/ENSG00000105976/ENSG00000166949/ENSG00000138685/ENSG00000117461/ENSG00000082701/ENSG00000115904/ENSG00000106799/ENSG00000100030/ENSG00000044115/ENSG00000121879/ENSG00000111276/ENSG00000150687/ENSG00000134982/ENSG00000110092/ENSG00000138675…	EGFR/WNT9A/PIK3CB/NRAS/GAB1/RPS6KB1/CTNNB1/SOS2/KRAS/WNT10A/MET/SMAD3/FGF2/PIK3R3/GSK3B/SOS1/TGFBR1/MAPK1/CTNNA1/PIK3CA/CDKN1B/PRSS23/APC/CCND1/FGF5/RB1/FZD7/WNT5B/BRAF/SMAD4/CDKN2B/GGNBP1/E2F3/MTOR/SHC4/DVL3	hsa:1956/hsa:7483/hsa:5291/hsa:4893/hsa:2549/hsa:6198/hsa:1499/hsa:6655/hsa:3845/hsa:80326/hsa:4233/hsa:4088/hsa:2247/hsa:8503/hsa:2932/hsa:6654/hsa:7046/hsa:5594/hsa:1495/hsa:5290/hsa:1027/hsa:8322/hsa:324/hsa:595/hsa:2250/hsa:5925/hsa:8324/hsa:81029/hsa:673/hsa:4089/hsa:1030/hsa:578/hsa:1871/hsa:2475/hsa:399694/hsa:1857	36
hsa05224	Breast cancer	36/1050	140/8915	3.58068e-06	9.71055e-05	ENSG00000146648/ENSG00000143816/ENSG00000051382/ENSG00000124151/ENSG00000213281/ENSG00000108443/ENSG00000168036/ENSG00000100485/ENSG00000133703/ENSG00000135925/ENSG00000164683/ENSG00000138685/ENSG00000117461/ENSG00000082701/ENSG00000115904/ENSG00000100030/ENSG00000121879/ENSG00000150687/ENSG00000134250/ENSG00000134982/ENSG00000110092/ENSG00000077782/ENSG00000138675/ENSG00000139687/ENSG00000155760…	EGFR/WNT9A/PIK3CB/NCOA3/NRAS/RPS6KB1/CTNNB1/SOS2/KRAS/WNT10A/HEY1/FGF2/PIK3R3/GSK3B/SOS1/MAPK1/PIK3CA/PRSS23/NOTCH2/APC/CCND1/FGFR1/FGF5/RB1/FZD7/SP1/IGF1R/WNT5B/BRAF/BRCA2/NCOA1/GGNBP1/E2F3/MTOR/SHC4/DVL3	hsa:1956/hsa:7483/hsa:5291/hsa:8202/hsa:4893/hsa:6198/hsa:1499/hsa:6655/hsa:3845/hsa:80326/hsa:23462/hsa:2247/hsa:8503/hsa:2932/hsa:6654/hsa:5594/hsa:5290/hsa:8322/hsa:4853/hsa:324/hsa:595/hsa:2260/hsa:2250/hsa:5925/hsa:8324/hsa:6667/hsa:3480/hsa:81029/hsa:673/hsa:675/hsa:8648/hsa:578/hsa:1871/hsa:2475/hsa:399694/hsa:1857	36
hsa04144	Endocytosis	68/1050	336/8915	3.89255e-06	9.71055e-05	ENSG00000146648/ENSG00000124171/ENSG00000108854/ENSG00000066777/ENSG00000141367/ENSG00000006125/ENSG00000110395/ENSG00000129515/ENSG00000069869/ENSG00000170248/ENSG00000198742/ENSG00000153071/ENSG00000151693/ENSG00000138592/ENSG00000097033/ENSG00000206503/ENSG00000166949/ENSG00000085832/ENSG00000153317/ENSG00000078747/ENSG00000234745/ENSG00000143398/ENSG00000024422/ENSG00000110047/ENSG00000106799…	EGFR/PARD6B/SMURF2/ARFGEF1/CLTC/AP2B1/CBL/SNX6/NEDD4/PDCD6IP/SMURF1/DAB2/ASAP2/USP8/SH3GLB1/HLA-A/SMAD3/EPS15/ASAP1/ITCH/HLA-B/PIP5K1A/EHD2/EHD1/TGFBR1/PRKCI/ARAP2/CHMP2B/KIF5B/ARF6/WASL/WWP1/ARFGAP3/CBLB/CAV2/STAM2/ACAP2/ACTR2/CYTH3/WIPF2/LDLRAP1/CAPZA1/VPS26A/WASHC4/ARF4/ARFGEF2/RAB5A/VPS37A/RAB10/NEDD4L/RAB7A/CAPZA2/IGF1R/RBSN/CDC42P6/PSD3/RHOA/DNM2/ZFYVE16/STAM/ACTR3/RAB22A/PSD4/PARD3/GBF1/VP…	hsa:1956/hsa:84612/hsa:64750/hsa:10565/hsa:1213/hsa:163/hsa:867/hsa:58533/hsa:4734/hsa:10015/hsa:57154/hsa:1601/hsa:8853/hsa:9101/hsa:51100/hsa:3105/hsa:4088/hsa:2060/hsa:50807/hsa:83737/hsa:3106/hsa:8394/hsa:30846/hsa:10938/hsa:7046/hsa:5584/hsa:116984/hsa:25978/hsa:3799/hsa:382/hsa:8976/hsa:11059/hsa:26286/hsa:868/hsa:858/hsa:10254/hsa:23527/hsa:10097/hsa:9265/hsa:147179/hsa:26119/hsa:829/hsa:9…	68
hsa04150	mTOR signaling pathway	43/1050	181/8915	4.00753e-06	9.71055e-05	ENSG00000143816/ENSG00000118515/ENSG00000051382/ENSG00000164327/ENSG00000135932/ENSG00000213281/ENSG00000217128/ENSG00000108443/ENSG00000132356/ENSG00000130779/ENSG00000100485/ENSG00000133703/ENSG00000135925/ENSG00000100554/ENSG00000114573/ENSG00000117461/ENSG00000177169/ENSG00000082701/ENSG00000115904/ENSG00000155097/ENSG00000177189/ENSG00000100030/ENSG00000121879/ENSG00000150687/ENSG00000131100…	WNT9A/SGK1/PIK3CB/RICTOR/CAB39/NRAS/FNIP1/RPS6KB1/PRKAA1/CLIP1/SOS2/KRAS/WNT10A/ATP6V1D/ATP6V1A/PIK3R3/ULK1/GSK3B/SOS1/ATP6V1C1/RPS6KA3/MAPK1/PIK3CA/PRSS23/ATP6V1E1/CHUK/RNF152/RRAGC/LAMTOR3/ATP6V1H/FZD7/PRKCA/IGF1R/WNT5B/RHOA/BRAF/FNIP2/ATP6V1B2/CASTOR2/MIOS/TSC1/MTOR/DVL3	hsa:7483/hsa:6446/hsa:5291/hsa:253260/hsa:51719/hsa:4893/hsa:96459/hsa:6198/hsa:5562/hsa:6249/hsa:6655/hsa:3845/hsa:80326/hsa:51382/hsa:523/hsa:8503/hsa:8408/hsa:2932/hsa:6654/hsa:528/hsa:6197/hsa:5594/hsa:5290/hsa:8322/hsa:529/hsa:1147/hsa:220441/hsa:64121/hsa:8649/hsa:51606/hsa:8324/hsa:5578/hsa:3480/hsa:81029/hsa:387/hsa:673/hsa:57600/hsa:526/hsa:729438/hsa:54468/hsa:7248/hsa:2475/hsa:1857	43
hsa04010	MAPK signaling pathway	63/1050	305/8915	4.42047e-06	9.94606e-05	ENSG00000146648/ENSG00000071054/ENSG00000155903/ENSG00000055208/ENSG00000213281/ENSG00000011566/ENSG00000150630/ENSG00000167193/ENSG00000100784/ENSG00000169967/ENSG00000116473/ENSG00000100485/ENSG00000133703/ENSG00000196712/ENSG00000138166/ENSG00000049130/ENSG00000138032/ENSG00000160551/ENSG00000105976/ENSG00000138685/ENSG00000109756/ENSG00000115594/ENSG00000146535/ENSG00000099942/ENSG00000065559…	EGFR/MAP4K4/RASA2/TAB2/NRAS/MAP4K3/VEGFC/CRK/RPS6KA5/MAP3K2/RAP1A/SOS2/KRAS/NF1/DUSP5/KITLG/PPM1B/TAOK1/MET/FGF2/RAPGEF2/IL1R1/GNA12/CRKL/MAP2K4/SOS1/TGFBR1/RASA1/RPS6KA3/MAPK1/MAP3K20/MAPK8/ATF2/PPP3R1/MAP3K5/MAP3K4/CHUK/CASP3/MYD88/LAMTOR3/FLNC/IL1RAP/GNG12/FGFR1/FGF5/PPM1A/MAP3K7/PRKCA/RRAS2/IGF1R/ELK4/CDC42P6/MAP3K1/BRAF/RAP1B/PDGFA/PDGFB/PLA2G4D/CACNA2D1/CSF1/CDC25B/IGF2/AC130462.1	hsa:1956/hsa:9448/hsa:5922/hsa:23118/hsa:4893/hsa:8491/hsa:7424/hsa:1398/hsa:9252/hsa:10746/hsa:5906/hsa:6655/hsa:3845/hsa:4763/hsa:1847/hsa:4254/hsa:5495/hsa:57551/hsa:4233/hsa:2247/hsa:9693/hsa:3554/hsa:2768/hsa:1399/hsa:6416/hsa:6654/hsa:7046/hsa:5921/hsa:6197/hsa:5594/hsa:51776/hsa:5599/hsa:1386/hsa:5534/hsa:4217/hsa:4216/hsa:1147/hsa:836/hsa:4615/hsa:8649/hsa:2318/hsa:3556/hsa:55970/hsa:2260…	63
hsa04014	Ras signaling pathway	54/1050	249/8915	4.8296e-06	0.000101422	ENSG00000146648/ENSG00000051382/ENSG00000143322/ENSG00000155903/ENSG00000075391/ENSG00000213281/ENSG00000150630/ENSG00000109458/ENSG00000116473/ENSG00000100485/ENSG00000133703/ENSG00000196712/ENSG00000049130/ENSG00000105976/ENSG00000170471/ENSG00000138685/ENSG00000117461/ENSG00000115904/ENSG00000145715/ENSG00000179295/ENSG00000100030/ENSG00000143933/ENSG00000089234/ENSG00000165527/ENSG00000121879…	EGFR/PIK3CB/ABL2/RASA2/RASAL2/NRAS/VEGFC/GAB1/RAP1A/SOS2/KRAS/NF1/KITLG/MET/RALGAPB/FGF2/PIK3R3/SOS1/RASA1/PTPN11/MAPK1/CALM2/BRAP/ARF6/PIK3CA/MAPK8/RALGAPA1/CHUK/RALA/GNG12/TBK1/CALM1/FGFR1/RAB5A/FGF5/REL/PRKCA/RASSF5/RRAS2/IGF1R/CDC42P6/RHOA/RGL1/ETS2/RASA3/RAP1B/PDGFA/PDGFB/PLA2G4D/SHOC2/CSF1/SHC4/IGF2/GNB1	hsa:1956/hsa:5291/hsa:27/hsa:5922/hsa:9462/hsa:4893/hsa:7424/hsa:2549/hsa:5906/hsa:6655/hsa:3845/hsa:4763/hsa:4254/hsa:4233/hsa:57148/hsa:2247/hsa:8503/hsa:6654/hsa:5921/hsa:5781/hsa:5594/hsa:808/hsa:8315/hsa:382/hsa:5290/hsa:5599/hsa:253959/hsa:1147/hsa:5898/hsa:55970/hsa:29110/hsa:808/hsa:2260/hsa:5868/hsa:2250/hsa:5966/hsa:5578/hsa:83593/hsa:22800/hsa:3480/hsa:998/hsa:387/hsa:23179/hsa:2114/hs…	54
hsa04390	Hippo signaling pathway	43/1050	183/8915	5.42051e-06	0.000106716	ENSG00000143816/ENSG00000139926/ENSG00000023445/ENSG00000124171/ENSG00000187079/ENSG00000137693/ENSG00000213639/ENSG00000114978/ENSG00000168036/ENSG00000113575/ENSG00000135925/ENSG00000110330/ENSG00000166949/ENSG00000075711/ENSG00000143514/ENSG00000082701/ENSG00000106799/ENSG00000163558/ENSG00000132849/ENSG00000166167/ENSG00000072415/ENSG00000044115/ENSG00000151748/ENSG00000150687/ENSG00000173542…	WNT9A/FRMD6/BIRC3/PARD6B/TEAD1/YAP1/PPP1CB/MOB1A/CTNNB1/PPP2CA/WNT10A/BIRC2/SMAD3/DLG1/TP53BP2/GSK3B/TGFBR1/PRKCI/PATJ/BTRC/MPP5/CTNNA1/SAV1/PRSS23/MOB1B/APC/FBXW11/CCND1/LLGL1/FZD7/YWHAZ/PPP2R2B/BMPR2/WNT5B/LATS1/AJUBA/SMAD4/CCND2/PPP2CB/PARD3/BMPR1A/AC098934.2/DVL3	hsa:7483/hsa:122786/hsa:330/hsa:84612/hsa:7003/hsa:10413/hsa:5500/hsa:55233/hsa:1499/hsa:5515/hsa:80326/hsa:329/hsa:4088/hsa:1739/hsa:7159/hsa:2932/hsa:7046/hsa:5584/hsa:10207/hsa:8945/hsa:64398/hsa:1495/hsa:60485/hsa:8322/hsa:92597/hsa:324/hsa:23291/hsa:595/hsa:3996/hsa:8324/hsa:7534/hsa:5521/hsa:659/hsa:81029/hsa:9113/hsa:84962/hsa:4089/hsa:894/hsa:5516/hsa:56288/hsa:657/hsa:71/hsa:1857	43
hsa04012	ErbB signaling pathway	26/1050	91/8915	1.07001e-05	0.000198267	ENSG00000146648/ENSG00000051382/ENSG00000143322/ENSG00000213281/ENSG00000109458/ENSG00000108443/ENSG00000167193/ENSG00000110395/ENSG00000100485/ENSG00000133703/ENSG00000117461/ENSG00000099942/ENSG00000065559/ENSG00000082701/ENSG00000115904/ENSG00000100030/ENSG00000121879/ENSG00000111276/ENSG00000107643/ENSG00000114423/ENSG00000154229/ENSG00000157764/ENSG00000169398/ENSG00000145349/ENSG00000198793…	EGFR/PIK3CB/ABL2/NRAS/GAB1/RPS6KB1/CRK/CBL/SOS2/KRAS/PIK3R3/CRKL/MAP2K4/GSK3B/SOS1/MAPK1/PIK3CA/CDKN1B/MAPK8/CBLB/PRKCA/BRAF/PTK2/CAMK2D/MTOR/SHC4	hsa:1956/hsa:5291/hsa:27/hsa:4893/hsa:2549/hsa:6198/hsa:1398/hsa:867/hsa:6655/hsa:3845/hsa:8503/hsa:1399/hsa:6416/hsa:2932/hsa:6654/hsa:5594/hsa:5290/hsa:1027/hsa:5599/hsa:868/hsa:5578/hsa:673/hsa:5747/hsa:817/hsa:2475/hsa:399694	26
hsa05170	Human immunodeficiency virus 1 infection	51/1050	241/8915	1.80898e-05	0.000316571	ENSG00000051382/ENSG00000055208/ENSG00000213281/ENSG00000165410/ENSG00000108443/ENSG00000134057/ENSG00000244509/ENSG00000167193/ENSG00000133703/ENSG00000096433/ENSG00000206503/ENSG00000234745/ENSG00000117461/ENSG00000099942/ENSG00000166747/ENSG00000166167/ENSG00000100030/ENSG00000143933/ENSG00000121879/ENSG00000158290/ENSG00000107643/ENSG00000166710/ENSG00000221823/ENSG00000182287/ENSG00000166483…	PIK3CB/TAB2/NRAS/CFL2/RPS6KB1/CCNB1/APOBEC3C/CRK/KRAS/ITPR3/HLA-A/HLA-B/PIK3R3/CRKL/AP1G1/BTRC/MAPK1/CALM2/PIK3CA/CUL4B/MAPK8/B2M/PPP3R1/AP1S2/WEE1/CHUK/CASP3/MYD88/CCNB2/FBXW11/GNG12/TBK1/CALM1/MAP3K7/PRKCA/APOBEC3B/PTK2/CUL5/GNAO1/GNAI3/APOBEC3G/CHEK1/GGNBP1/SAMHD1/AP1S3/MTOR/SKP1/GNAQ/AC130462.1/AC106865.1/GNB1	hsa:5291/hsa:23118/hsa:4893/hsa:1073/hsa:6198/hsa:891/hsa:27350/hsa:1398/hsa:3845/hsa:3710/hsa:3105/hsa:3106/hsa:8503/hsa:1399/hsa:164/hsa:8945/hsa:5594/hsa:808/hsa:5290/hsa:8450/hsa:5599/hsa:567/hsa:5534/hsa:8905/hsa:7465/hsa:1147/hsa:836/hsa:4615/hsa:9133/hsa:23291/hsa:55970/hsa:29110/hsa:808/hsa:6885/hsa:5578/hsa:9582/hsa:5747/hsa:8065/hsa:2775/hsa:2773/hsa:60489/hsa:1111/hsa:578/hsa:25939/hsa…	51
hsa05163	Human cytomegalovirus infection	51/1050	243/8915	2.29195e-05	0.000379981	ENSG00000146648/ENSG00000138448/ENSG00000051382/ENSG00000120063/ENSG00000213281/ENSG00000108443/ENSG00000168036/ENSG00000167193/ENSG00000100485/ENSG00000160712/ENSG00000133703/ENSG00000096433/ENSG00000206503/ENSG00000234745/ENSG00000115594/ENSG00000146535/ENSG00000117461/ENSG00000099942/ENSG00000082701/ENSG00000115904/ENSG00000067900/ENSG00000100030/ENSG00000143933/ENSG00000196914/ENSG00000118260…	EGFR/ITGAV/PIK3CB/GNA13/NRAS/RPS6KB1/CTNNB1/CRK/SOS2/IL6R/KRAS/ITPR3/HLA-A/HLA-B/IL1R1/GNA12/PIK3R3/CRKL/GSK3B/SOS1/ROCK1/MAPK1/CALM2/ARHGEF12/CREB1/PIK3CA/B2M/ATF2/PPP3R1/AKAP13/CHUK/CASP3/CCND1/GNG12/TBK1/CALM1/RB1/JAK1/SP1/PRKCA/RHOA/PTK2/GNAO1/GNAI3/TSC1/GGNBP1/E2F3/MTOR/GNAQ/AC130462.1/GNB1	hsa:1956/hsa:3685/hsa:5291/hsa:10672/hsa:4893/hsa:6198/hsa:1499/hsa:1398/hsa:6655/hsa:3570/hsa:3845/hsa:3710/hsa:3105/hsa:3106/hsa:3554/hsa:2768/hsa:8503/hsa:1399/hsa:2932/hsa:6654/hsa:6093/hsa:5594/hsa:808/hsa:23365/hsa:1385/hsa:5290/hsa:567/hsa:1386/hsa:5534/hsa:11214/hsa:1147/hsa:836/hsa:595/hsa:55970/hsa:29110/hsa:808/hsa:5925/hsa:3716/hsa:6667/hsa:5578/hsa:387/hsa:5747/hsa:2775/hsa:2773/hsa:…	51
hsa04350	TGF-beta signaling pathway	26/1050	95/8915	2.47247e-05	0.000389415	ENSG00000108854/ENSG00000108443/ENSG00000100393/ENSG00000163083/ENSG00000113658/ENSG00000198742/ENSG00000113575/ENSG00000166949/ENSG00000106799/ENSG00000067900/ENSG00000100030/ENSG00000123612/ENSG00000174136/ENSG00000185591/ENSG00000204217/ENSG00000005339/ENSG00000067560/ENSG00000039319/ENSG00000141646/ENSG00000114739/ENSG00000147883/ENSG00000115170/ENSG00000104695/ENSG00000177426/ENSG00000113558…	SMURF2/RPS6KB1/EP300/INHBB/SMAD5/SMURF1/PPP2CA/SMAD3/TGFBR1/ROCK1/MAPK1/ACVR1C/RGMB/SP1/BMPR2/CREBBP/RHOA/ZFYVE16/SMAD4/ACVR2B/CDKN2B/ACVR1/PPP2CB/TGIF1/SKP1/BMPR1A	hsa:64750/hsa:6198/hsa:2033/hsa:3625/hsa:4090/hsa:57154/hsa:5515/hsa:4088/hsa:7046/hsa:6093/hsa:5594/hsa:130399/hsa:285704/hsa:6667/hsa:659/hsa:1387/hsa:387/hsa:9765/hsa:4089/hsa:93/hsa:1030/hsa:90/hsa:5516/hsa:7050/hsa:6500/hsa:657	26

## Sheet: siKYNU_IRvssiCON_IR_down_Reacto
ReactomeID	Description	GeneRatio	BgRatio	pvalue	padj	geneID	geneName	keggID	Count
R-HSA-983169	Class I MHC mediated antigen processing & presentation	99/1379	350/8473	5.3206e-09	6.33684e-06	ENSG00000138448/ENSG00000108854/ENSG00000136153/ENSG00000005812/ENSG00000141279/ENSG00000156804/ENSG00000261609/ENSG00000109790/ENSG00000034677/ENSG00000064726/ENSG00000092148/ENSG00000153827/ENSG00000100934/ENSG00000186591/ENSG00000117399/ENSG00000113615/ENSG00000069869/ENSG00000198742/ENSG00000033178/ENSG00000206503/ENSG00000138674/ENSG00000107341/ENSG00000198961/ENSG00000129084/ENSG00000078747…	ITGAV/SMURF2/LMO7/FBXL3/NPEPPS/FBXO32/GAN/KLHL5/RNF19A/BTBD1/HECTD1/TRIP12/SEC23A/UBE2H/CDC20/SEC24A/NEDD4/SMURF1/UBA6/HLA-A/SEC31A/UBE2R2/PJA2/PSMA1/ITCH/HLA-B/MEX3C/HUWE1/UBE2B/HERC3/VAMP3/UBE2C/UBE2D1/CANX/CDC27/RNF111/SEC24D/BTRC/DTX3L/UBR4/RLIM/PSMD12/RNF19B/SAR1B/UBE2J1/B2M/WWP1/ERAP1/UBR2/CBLB/UBE2D3/CHUK/HERC5/MYD88/SOCS3/PSMA2/FBXW11/SEC24B/RNF144B/RNF6/CTSS/PSMA3/CUL3/RNF114/LNPEP/UBE2F…	3685/64750/4008/26224/9520/114907/8139/51088/25897/53339/25831/9320/10484/7328/991/10802/4734/57154/55236/3105/22872/54926/9867/5682/83737/3106/51320/10075/7320/8916/9341/11065/7321/821/996/54778/9871/8945/151636/23352/51132/5718/127544/51128/51465/567/11059/51752/23304/868/7323/1147/51191/4615/9021/5683/23291/10427/255488/6049/1520/5684/8452/55905/4012/140739/23376/6477/23327/4591/80196/5708/468…	99
R-HSA-9006934	Signaling by Receptor Tyrosine Kinases	108/1379	398/8473	1.29057e-08	7.61743e-06	ENSG00000142156/ENSG00000146648/ENSG00000142173/ENSG00000138448/ENSG00000051382/ENSG00000164327/ENSG00000076641/ENSG00000185950/ENSG00000055208/ENSG00000112851/ENSG00000137693/ENSG00000213281/ENSG00000127947/ENSG00000150630/ENSG00000115414/ENSG00000109458/ENSG00000168036/ENSG00000167193/ENSG00000166225/ENSG00000141367/ENSG00000006125/ENSG00000100784/ENSG00000110395/ENSG00000069869/ENSG00000116473…	COL6A1/EGFR/COL6A2/ITGAV/PIK3CB/RICTOR/PAG1/IRS2/TAB2/ERBIN/YAP1/NRAS/PTPN12/VEGFC/FN1/GAB1/CTNNB1/CRK/FRS2/CLTC/AP2B1/RPS6KA5/CBL/NEDD4/RAP1A/KRAS/PPP2CA/LAMA3/KITLG/NRP1/USP8/ATP6V1D/ITPR3/FER/MET/RANBP9/ATP6V1A/FGFBP1/COL5A1/FGF2/EPS15/LAMB2/ITCH/STAT1/NCKAP1/PIK3R3/CRKL/AXL/PTPN3/SOS1/RASA1/ATP6V1C1/RPS6KA3/PTPN11/AHCYL1/ROCK1/MAPK1/CALM2/CTNNA1/ARF6/CREB1/PIK3CA/ITGA2/ATP6V0E1/PTPRK/WWP1/ATP…	1291/1956/1292/3685/5291/253260/55824/8660/23118/55914/10413/4893/5782/7424/2335/2549/1499/1398/10818/1213/163/9252/867/4734/5906/3845/5515/3909/4254/8829/9101/51382/3710/2241/4233/10048/523/9982/1289/2247/2060/3913/83737/6772/10787/8503/1399/558/5774/6654/5921/528/6197/5781/10768/6093/5594/805/1495/382/1385/5290/3673/8992/5796/11059/529/10254/7073/8828/5898/801/808/2260/2250/51606/5770/535/4688/…	108
R-HSA-5663202	Diseases of signal transduction	94/1379	336/8473	2.3867e-08	7.61743e-06	ENSG00000146648/ENSG00000051382/ENSG00000164327/ENSG00000155903/ENSG00000185950/ENSG00000075391/ENSG00000112531/ENSG00000213281/ENSG00000140575/ENSG00000101752/ENSG00000122779/ENSG00000115414/ENSG00000109458/ENSG00000168036/ENSG00000166225/ENSG00000100393/ENSG00000110395/ENSG00000173273/ENSG00000075413/ENSG00000116473/ENSG00000068912/ENSG00000133703/ENSG00000196712/ENSG00000113575/ENSG00000049130…	EGFR/PIK3CB/RICTOR/RASA2/IRS2/RASAL2/QKI/NRAS/IQGAP1/MIB1/TRIM24/FN1/GAB1/CTNNB1/FRS2/EP300/CBL/TNKS/MARK3/RAP1A/ERLEC1/KRAS/NF1/PPP2CA/KITLG/HEY1/SEL1L/MET/TNKS2/SMAD3/FGF2/KDM7A/RBPJ/STRA6/KAT2B/PSMA1/STAT1/PPP2R5E/PIK3R3/GSK3B/SOS1/TGFBR1/RASA1/PTPN11/MAPK1/BRAP/PORCN/PSMD12/VCP/FKBP1A/CREB1/PIK3CA/CDKN1B/CHUK/PSMA2/PPP2R5C/APC/CCNC/PPP2R5A/NEURL1/PSMA3/FGFR1/KIAA1549/FGF5/TLN1/PSMD2/PSME4/CRE…	1956/5291/253260/5922/8660/9462/9444/4893/8826/57534/8805/2335/2549/1499/10818/2033/867/8658/4140/5906/27248/3845/4763/5515/4254/23462/6400/4233/80351/4088/2247/80853/3516/64220/8850/5682/6772/5529/8503/2932/6654/7046/5921/5781/5594/8315/64840/5718/7415/2280/1385/5290/1027/1147/5683/5527/324/892/5525/9148/5684/2260/57670/2250/7094/5708/23198/1387/26127/7750/200734/673/9530/9861/22821/5908/5154/40…	94
R-HSA-109582	Hemostasis	126/1379	490/8473	2.55833e-08	7.61743e-06	ENSG00000138448/ENSG00000183087/ENSG00000051382/ENSG00000092068/ENSG00000120063/ENSG00000010278/ENSG00000135905/ENSG00000213281/ENSG00000161638/ENSG00000150630/ENSG00000213949/ENSG00000115414/ENSG00000167193/ENSG00000004487/ENSG00000100393/ENSG00000058668/ENSG00000143369/ENSG00000041353/ENSG00000127824/ENSG00000089902/ENSG00000138735/ENSG00000116473/ENSG00000088387/ENSG00000135919/ENSG00000133703…	ITGAV/GAS6/PIK3CB/SLC7A8/GNA13/CD9/DOCK10/NRAS/ITGA5/VEGFC/ITGA1/FN1/CRK/KDM1A/EP300/ATP2B4/ECM1/RAB27B/TUBA4A/RCOR1/PDE5A/RAP1A/DOCK9/SERPINE2/KRAS/PPP2CA/CD58/DOCK4/DOCK5/ITPR3/CENPE/KIF1B/KIF23/PRKAR1A/LHFPL2/STXBP3/ATP1B1/CXADR/GNA12/EHD2/RACGAP1/PPP2R5E/PIK3R3/GATA6/EHD1/CALU/SOS1/MERTK/ANXA5/TIMP1/PTPN11/MAPK1/CD44/IRF7/CALM2/KIF5B/KIF3B/LAMP2/PIK3CA/ITGA2/KIF11/WEE1/MGLL/KIF2C/KIF18A/CAPZA…	3685/2621/5291/23428/10672/928/55619/4893/3678/7424/3672/2335/1398/23028/2033/493/1893/5874/7277/23186/8654/5906/23348/5270/3845/5515/965/9732/80005/3710/1062/23095/9493/5573/10184/6814/481/1525/2768/30846/29127/5529/8503/2627/10938/813/6654/10461/308/7076/5781/5594/960/3665/805/3799/9371/3920/5290/3673/3832/7465/11343/11004/81930/829/5527/490/54495/55970/5525/801/808/961/226/5868/5770/9585/7094/…	126
R-HSA-6811442	Intra-Golgi and retrograde Golgi-to-ER traffic	61/1379	192/8473	5.8712e-08	1.39852e-05	ENSG00000144747/ENSG00000132912/ENSG00000129083/ENSG00000134970/ENSG00000127824/ENSG00000135968/ENSG00000066455/ENSG00000138778/ENSG00000054523/ENSG00000111885/ENSG00000137807/ENSG00000175582/ENSG00000161800/ENSG00000139977/ENSG00000049245/ENSG00000120805/ENSG00000136152/ENSG00000095139/ENSG00000170759/ENSG00000101350/ENSG00000099246/ENSG00000138160/ENSG00000122218/ENSG00000242247/ENSG00000138069…	TMF1/DCTN4/COPB1/TMED7/TUBA4A/GCC2/GOLGA5/CENPE/KIF1B/MAN1A1/KIF23/RAB6A/RACGAP1/NAA30/VAMP3/ARL1/COG3/ARCN1/KIF5B/KIF3B/RAB18/KIF11/COPA/ARFGAP3/RAB1A/KIF2C/KIF18A/PAFAH1B1/CYTH3/PAFAH1B2/CAPZA1/COPB2/ARF4/ACTR10/MAN1A2/DYNC1H1/KIF20B/TRIP11/CAPZA2/KIFAP3/STX6/COPG1/NAPG/SNAP29/TUBA1A/TMED10/TMED2/KDELR2/DYNC1LI2/KIF3A/KIF20A/KIF16B/GALNT1/RINT1/USP6NL/GBF1/RAB33B/MAN2A1/KLC1/KIF4A/RAB30	7110/51164/1315/51014/7277/9648/9950/1062/23095/4121/9493/5870/29127/122830/9341/400/83548/372/3799/9371/22931/3832/1314/26286/5861/11004/81930/5048/9265/5049/829/9276/378/55860/10905/1778/9585/9321/830/22920/10228/22820/8774/9342/7846/10972/10959/11014/1783/11127/10112/55614/2589/60561/9712/8729/83452/4124/3831/24137/27314	61
R-HSA-8856688	Golgi-to-ER retrograde transport	44/1379	125/8473	1.66985e-07	3.31465e-05	ENSG00000132912/ENSG00000129083/ENSG00000134970/ENSG00000127824/ENSG00000138778/ENSG00000054523/ENSG00000137807/ENSG00000175582/ENSG00000161800/ENSG00000095139/ENSG00000170759/ENSG00000101350/ENSG00000099246/ENSG00000138160/ENSG00000122218/ENSG00000242247/ENSG00000138069/ENSG00000142945/ENSG00000121621/ENSG00000007168/ENSG00000168092/ENSG00000116489/ENSG00000184432/ENSG00000168374/ENSG00000131966…	DCTN4/COPB1/TMED7/TUBA4A/CENPE/KIF1B/KIF23/RAB6A/RACGAP1/ARCN1/KIF5B/KIF3B/RAB18/KIF11/COPA/ARFGAP3/RAB1A/KIF2C/KIF18A/PAFAH1B1/PAFAH1B2/CAPZA1/COPB2/ARF4/ACTR10/DYNC1H1/KIF20B/CAPZA2/KIFAP3/COPG1/NAPG/TUBA1A/TMED10/TMED2/KDELR2/DYNC1LI2/KIF3A/KIF20A/KIF16B/GALNT1/RINT1/GBF1/KLC1/KIF4A	51164/1315/51014/7277/1062/23095/9493/5870/29127/372/3799/9371/22931/3832/1314/26286/5861/11004/81930/5048/5049/829/9276/378/55860/1778/9585/830/22920/22820/8774/7846/10972/10959/11014/1783/11127/10112/55614/2589/60561/8729/3831/24137	44
R-HSA-983168	Antigen processing: Ubiquitination & Proteasome degradation	81/1379	291/8473	2.8836e-07	4.90623e-05	ENSG00000108854/ENSG00000136153/ENSG00000005812/ENSG00000141279/ENSG00000156804/ENSG00000261609/ENSG00000109790/ENSG00000034677/ENSG00000064726/ENSG00000092148/ENSG00000153827/ENSG00000186591/ENSG00000117399/ENSG00000069869/ENSG00000198742/ENSG00000033178/ENSG00000107341/ENSG00000198961/ENSG00000129084/ENSG00000078747/ENSG00000176624/ENSG00000086758/ENSG00000119048/ENSG00000138641/ENSG00000175063…	SMURF2/LMO7/FBXL3/NPEPPS/FBXO32/GAN/KLHL5/RNF19A/BTBD1/HECTD1/TRIP12/UBE2H/CDC20/NEDD4/SMURF1/UBA6/UBE2R2/PJA2/PSMA1/ITCH/MEX3C/HUWE1/UBE2B/HERC3/UBE2C/UBE2D1/CDC27/RNF111/BTRC/DTX3L/UBR4/RLIM/PSMD12/RNF19B/UBE2J1/WWP1/UBR2/CBLB/UBE2D3/HERC5/SOCS3/PSMA2/FBXW11/RNF144B/RNF6/PSMA3/CUL3/RNF114/LNPEP/UBE2F/UFL1/SIAH1/NEDD4L/TRIM37/RNF34/PSMD2/PSME4/FBXL5/UBE2G1/FBXL19/UBE2Q1/HECTD3/RNF182/CUL5/FBXL20…	64750/4008/26224/9520/114907/8139/51088/25897/53339/25831/9320/7328/991/4734/57154/55236/54926/9867/5682/83737/51320/10075/7320/8916/11065/7321/996/54778/8945/151636/23352/51132/5718/127544/51465/11059/23304/868/7323/51191/9021/5683/23291/255488/6049/5684/8452/55905/4012/140739/23376/6477/23327/4591/80196/5708/23198/26234/7326/54620/55585/79654/221687/8065/84961/9861/57630/9354/5711/5930/8881/236…	81
R-HSA-9006925	Intracellular signaling by second messengers	73/1379	258/8473	5.66998e-07	8.44118e-05	ENSG00000146648/ENSG00000051382/ENSG00000164327/ENSG00000185950/ENSG00000178691/ENSG00000109458/ENSG00000101966/ENSG00000004487/ENSG00000166225/ENSG00000089902/ENSG00000173273/ENSG00000069869/ENSG00000113575/ENSG00000049130/ENSG00000096433/ENSG00000105976/ENSG00000107854/ENSG00000138685/ENSG00000108946/ENSG00000090905/ENSG00000129084/ENSG00000143398/ENSG00000154001/ENSG00000117461/ENSG00000082701…	EGFR/PIK3CB/RICTOR/IRS2/SUZ12/GAB1/XIAP/KDM1A/FRS2/RCOR1/TNKS/NEDD4/PPP2CA/KITLG/ITPR3/MET/TNKS2/FGF2/PRKAR1A/TNRC6A/PSMA1/PIP5K1A/PPP2R5E/PIK3R3/GSK3B/GATAD2B/REST/PTPN11/AHCYL1/MAPK1/CALM2/IL1RL1/PSMD12/CREB1/PIK3CA/CDKN1B/ATF2/CHUK/MYD88/RRAGC/PSMA2/LAMTOR3/PPP2R5C/IL1RAP/PPP2R5A/PSMA3/AGO2/CALM1/CALM3/FGFR1/FGF5/PIP4K2A/PSMD2/PSME4/PRKCA/PIP4K2C/PHC3/PSMD6/RNF2/PDGFA/PDGFB/HDAC1/MTA3/PSMD5/MK…	1956/5291/253260/8660/23512/2549/331/23028/10818/23186/8658/4734/5515/4254/3710/4233/80351/2247/5573/27327/5682/8394/5529/8503/2932/57459/5978/5781/10768/5594/805/9173/5718/1385/5290/1027/1386/1147/4615/64121/5683/8649/5527/3556/5525/5684/27161/801/808/2260/2250/5305/5708/23198/5578/79837/80012/9861/6045/5154/5155/3065/57504/5711/23608/23112/5707/5695/5516/2475/5720/10213/5577	73
R-HSA-5683057	MAPK family signaling cascades	70/1379	247/8473	9.08231e-07	0.000120189	ENSG00000134352/ENSG00000146648/ENSG00000163171/ENSG00000155903/ENSG00000185950/ENSG00000075391/ENSG00000124151/ENSG00000213281/ENSG00000140575/ENSG00000115414/ENSG00000166225/ENSG00000075413/ENSG00000116473/ENSG00000160712/ENSG00000133703/ENSG00000196712/ENSG00000138166/ENSG00000113575/ENSG00000049130/ENSG00000105976/ENSG00000010017/ENSG00000138685/ENSG00000090905/ENSG00000109756/ENSG00000129084…	IL6ST/EGFR/CDC42EP3/RASA2/IRS2/RASAL2/NCOA3/NRAS/IQGAP1/FN1/FRS2/MARK3/RAP1A/IL6R/KRAS/NF1/DUSP5/PPP2CA/KITLG/MET/RANBP9/FGF2/TNRC6A/RAPGEF2/PSMA1/PPP2R5E/DNAJB1/SOS1/RASA1/PTPN11/MAPK1/CALM2/BRAP/PSMD12/SPTAN1/XPO1/CDC14A/PSMA2/LAMTOR3/PPP2R5C/PPP2R5A/PSMA3/AGO2/CUL3/CALM1/CALM3/FGFR1/SPTBN1/FGF5/JAK1/TLN1/PSMD2/PSME4/IGF2BP1/SPRED2/BRAF/PTK2/PSMD6/RASA3/RAP1B/CAMK2D/PDGFA/PDGFB/PSMD5/TNRC6B/PSM…	3572/1956/10602/5922/8660/9462/8202/4893/8826/2335/10818/4140/5906/3570/3845/4763/1847/5515/4254/4233/10048/2247/27327/9693/5682/5529/3337/6654/5921/5781/5594/805/8315/5718/6709/7514/8556/5683/8649/5527/5525/5684/27161/8452/801/808/2260/6711/2250/3716/7094/5708/23198/10642/200734/673/5747/9861/22821/5908/817/5154/5155/5711/23112/5707/5695/5516/5720/10213	70
R-HSA-5684996	MAPK1/MAPK3 signaling	61/1379	211/8473	2.2344e-06	0.000266118	ENSG00000134352/ENSG00000146648/ENSG00000155903/ENSG00000185950/ENSG00000075391/ENSG00000213281/ENSG00000140575/ENSG00000115414/ENSG00000166225/ENSG00000075413/ENSG00000116473/ENSG00000160712/ENSG00000133703/ENSG00000196712/ENSG00000138166/ENSG00000113575/ENSG00000049130/ENSG00000105976/ENSG00000010017/ENSG00000138685/ENSG00000109756/ENSG00000129084/ENSG00000154001/ENSG00000115904/ENSG00000145715…	IL6ST/EGFR/RASA2/IRS2/RASAL2/NRAS/IQGAP1/FN1/FRS2/MARK3/RAP1A/IL6R/KRAS/NF1/DUSP5/PPP2CA/KITLG/MET/RANBP9/FGF2/RAPGEF2/PSMA1/PPP2R5E/SOS1/RASA1/PTPN11/MAPK1/CALM2/BRAP/PSMD12/SPTAN1/PSMA2/LAMTOR3/PPP2R5C/PPP2R5A/PSMA3/CUL3/CALM1/CALM3/FGFR1/SPTBN1/FGF5/JAK1/TLN1/PSMD2/PSME4/SPRED2/BRAF/PTK2/PSMD6/RASA3/RAP1B/CAMK2D/PDGFA/PDGFB/PSMD5/PSMD1/PSMB7/PPP2CB/PSME1/PSMD14	3572/1956/5922/8660/9462/4893/8826/2335/10818/4140/5906/3570/3845/4763/1847/5515/4254/4233/10048/2247/9693/5682/5529/6654/5921/5781/5594/805/8315/5718/6709/5683/8649/5527/5525/5684/8452/801/808/2260/6711/2250/3716/7094/5708/23198/200734/673/5747/9861/22821/5908/817/5154/5155/5711/5707/5695/5516/5720/10213	61
R-HSA-2132295	MHC class II antigen presentation	37/1379	107/8473	2.59051e-06	0.000270745	ENSG00000164733/ENSG00000132912/ENSG00000100934/ENSG00000141367/ENSG00000006125/ENSG00000127824/ENSG00000113615/ENSG00000138778/ENSG00000137807/ENSG00000138674/ENSG00000161800/ENSG00000127022/ENSG00000166747/ENSG00000150961/ENSG00000170759/ENSG00000101350/ENSG00000152700/ENSG00000138160/ENSG00000182287/ENSG00000142945/ENSG00000121621/ENSG00000116489/ENSG00000138802/ENSG00000163131/ENSG00000131966…	CTSB/DCTN4/SEC23A/CLTC/AP2B1/TUBA4A/SEC24A/CENPE/KIF23/SEC31A/RACGAP1/CANX/AP1G1/SEC24D/KIF5B/KIF3B/SAR1B/KIF11/AP1S2/KIF2C/KIF18A/CAPZA1/SEC24B/CTSS/ACTR10/DYNC1H1/RAB7A/CAPZA2/KIFAP3/TUBA1A/DNM2/DYNC1LI2/KIF3A/KIF20A/AP1S3/KLC1/KIF4A	1508/51164/10484/1213/163/7277/10802/1062/9493/22872/29127/821/164/9871/3799/9371/51128/3832/8905/11004/81930/829/10427/1520/55860/1778/7879/830/22920/7846/1785/1783/11127/10112/130340/3831/24137	37
R-HSA-6811434	COPI-dependent Golgi-to-ER retrograde traffic	33/1379	91/8473	2.72791e-06	0.000270745	ENSG00000129083/ENSG00000134970/ENSG00000127824/ENSG00000138778/ENSG00000054523/ENSG00000137807/ENSG00000161800/ENSG00000095139/ENSG00000170759/ENSG00000101350/ENSG00000138160/ENSG00000122218/ENSG00000242247/ENSG00000138069/ENSG00000142945/ENSG00000121621/ENSG00000184432/ENSG00000168374/ENSG00000138182/ENSG00000075945/ENSG00000181789/ENSG00000134265/ENSG00000167552/ENSG00000170348/ENSG00000086598…	COPB1/TMED7/TUBA4A/CENPE/KIF1B/KIF23/RACGAP1/ARCN1/KIF5B/KIF3B/KIF11/COPA/ARFGAP3/RAB1A/KIF2C/KIF18A/COPB2/ARF4/KIF20B/KIFAP3/COPG1/NAPG/TUBA1A/TMED10/TMED2/KDELR2/KIF3A/KIF20A/KIF16B/RINT1/GBF1/KLC1/KIF4A	1315/51014/7277/1062/23095/9493/29127/372/3799/9371/3832/1314/26286/5861/11004/81930/9276/378/9585/22920/22820/8774/7846/10972/10959/11014/11127/10112/55614/60561/8729/3831/24137	33
R-HSA-6806834	Signaling by MET	28/1379	72/8473	3.20263e-06	0.000290444	ENSG00000213281/ENSG00000115414/ENSG00000109458/ENSG00000167193/ENSG00000110395/ENSG00000116473/ENSG00000133703/ENSG00000053747/ENSG00000138592/ENSG00000105976/ENSG00000010017/ENSG00000130635/ENSG00000085832/ENSG00000172037/ENSG00000099942/ENSG00000115904/ENSG00000179295/ENSG00000165527/ENSG00000121879/ENSG00000164171/ENSG00000115145/ENSG00000196396/ENSG00000169398/ENSG00000127314/ENSG00000136738…	NRAS/FN1/GAB1/CRK/CBL/RAP1A/KRAS/LAMA3/USP8/MET/RANBP9/COL5A1/EPS15/LAMB2/CRKL/SOS1/PTPN11/ARF6/PIK3CA/ITGA2/STAM2/PTPN1/PTK2/RAP1B/STAM/RAPGEF1/SPINT1/SH3KBP1	4893/2335/2549/1398/867/5906/3845/3909/9101/4233/10048/1289/2060/3913/1399/6654/5781/382/5290/3673/10254/5770/5747/5908/8027/2889/6692/30011	28
R-HSA-1257604	PIP3 activates AKT signaling	65/1379	232/8473	3.41412e-06	0.000290444	ENSG00000146648/ENSG00000051382/ENSG00000164327/ENSG00000185950/ENSG00000178691/ENSG00000109458/ENSG00000101966/ENSG00000004487/ENSG00000166225/ENSG00000089902/ENSG00000173273/ENSG00000069869/ENSG00000113575/ENSG00000049130/ENSG00000105976/ENSG00000107854/ENSG00000138685/ENSG00000090905/ENSG00000129084/ENSG00000143398/ENSG00000154001/ENSG00000117461/ENSG00000082701/ENSG00000143614/ENSG00000084093…	EGFR/PIK3CB/RICTOR/IRS2/SUZ12/GAB1/XIAP/KDM1A/FRS2/RCOR1/TNKS/NEDD4/PPP2CA/KITLG/MET/TNKS2/FGF2/TNRC6A/PSMA1/PIP5K1A/PPP2R5E/PIK3R3/GSK3B/GATAD2B/REST/PTPN11/MAPK1/IL1RL1/PSMD12/CREB1/PIK3CA/CDKN1B/ATF2/CHUK/MYD88/RRAGC/PSMA2/LAMTOR3/PPP2R5C/IL1RAP/PPP2R5A/PSMA3/AGO2/FGFR1/FGF5/PIP4K2A/PSMD2/PSME4/PIP4K2C/PHC3/PSMD6/RNF2/PDGFA/PDGFB/HDAC1/MTA3/PSMD5/MKRN1/TNRC6B/PSMD1/PSMB7/PPP2CB/MTOR/PSME1/PSMD…	1956/5291/253260/8660/23512/2549/331/23028/10818/23186/8658/4734/5515/4254/4233/80351/2247/27327/5682/8394/5529/8503/2932/57459/5978/5781/5594/9173/5718/1385/5290/1027/1386/1147/4615/64121/5683/8649/5527/3556/5525/5684/27161/2260/2250/5305/5708/23198/79837/80012/9861/6045/5154/5155/3065/57504/5711/23608/23112/5707/5695/5516/2475/5720/10213	65
R-HSA-68884	Mitotic Telophase/Cytokinesis	10/1379	14/8473	6.73124e-06	0.00053446	ENSG00000072501/ENSG00000164754/ENSG00000137807/ENSG00000164190/ENSG00000101972/ENSG00000062650/ENSG00000121892/ENSG00000166851/ENSG00000108055/ENSG00000112984	SMC1A/RAD21/KIF23/NIPBL/STAG2/WAPL/PDS5A/PLK1/SMC3/KIF20A	8243/5885/9493/25836/10735/23063/23244/5347/9126/10112	10
R-HSA-9006936	Signaling by TGF-beta family members	33/1379	95/8473	7.98304e-06	0.000545303	ENSG00000108854/ENSG00000136603/ENSG00000197323/ENSG00000213639/ENSG00000124486/ENSG00000163083/ENSG00000110395/ENSG00000113658/ENSG00000198742/ENSG00000166949/ENSG00000072401/ENSG00000106799/ENSG00000157450/ENSG00000088832/ENSG00000082898/ENSG00000109332/ENSG00000112237/ENSG00000123612/ENSG00000100614/ENSG00000049759/ENSG00000185591/ENSG00000135655/ENSG00000204217/ENSG00000163430/ENSG00000067560…	SMURF2/SKIL/TRIM33/PPP1CB/USP9X/INHBB/CBL/SMAD5/SMURF1/SMAD3/UBE2D1/TGFBR1/RNF111/FKBP1A/XPO1/UBE2D3/CCNC/ACVR1C/PPM1A/NEDD4L/SP1/USP15/BMPR2/FSTL1/RHOA/ZFYVE16/SMAD4/HDAC1/ACVR2B/CDKN2B/TGIF1/PARD3/BMPR1A	64750/6498/51592/5500/8239/3625/867/4090/57154/4088/7321/7046/54778/2280/7514/7323/892/130399/5494/23327/6667/9958/659/11167/387/9765/4089/3065/93/1030/7050/56288/657	33
R-HSA-948021	Transport to the Golgi and subsequent modification	51/1379	173/8473	8.22428e-06	0.000545303	ENSG00000033170/ENSG00000132912/ENSG00000129083/ENSG00000100934/ENSG00000180398/ENSG00000134970/ENSG00000127824/ENSG00000113615/ENSG00000173230/ENSG00000029534/ENSG00000111885/ENSG00000138674/ENSG00000110075/ENSG00000114354/ENSG00000119414/ENSG00000136152/ENSG00000074695/ENSG00000150961/ENSG00000095139/ENSG00000197694/ENSG00000152700/ENSG00000122218/ENSG00000242247/ENSG00000138069/ENSG00000160218…	FUT8/DCTN4/COPB1/SEC23A/MCFD2/TMED7/TUBA4A/SEC24A/GOLGB1/ANK1/MAN1A1/SEC31A/PPP6R3/TFG/PPP6C/COG3/LMAN1/SEC24D/ARCN1/SPTAN1/SAR1B/COPA/ARFGAP3/RAB1A/TRAPPC10/CAPZA1/COPB2/ARF4/SEC24B/B4GALT5/ACTR10/SPTBN1/MAN1A2/DYNC1H1/CAPZA2/COPG1/NAPG/TUBA1A/TMED10/TMED2/MIA3/MGAT4A/ANKRD28/KDELR2/DYNC1LI2/FUCA1/GBF1/MAN2A1/SEC23IP/CNIH1/SEC16A	2530/51164/1315/10484/90411/51014/7277/10802/2804/286/4121/22872/55291/10342/5537/83548/3998/9871/372/6709/51128/1314/26286/5861/7109/829/9276/378/10427/9334/55860/6711/10905/1778/830/22820/8774/7846/10972/10959/375056/11320/23243/11014/1783/2517/8729/4124/11196/10175/9919	51
R-HSA-5673001	RAF/MAP kinase cascade	58/1379	205/8473	8.24135e-06	0.000545303	ENSG00000146648/ENSG00000155903/ENSG00000185950/ENSG00000075391/ENSG00000213281/ENSG00000140575/ENSG00000115414/ENSG00000166225/ENSG00000075413/ENSG00000116473/ENSG00000133703/ENSG00000196712/ENSG00000138166/ENSG00000113575/ENSG00000049130/ENSG00000105976/ENSG00000010017/ENSG00000138685/ENSG00000109756/ENSG00000129084/ENSG00000154001/ENSG00000115904/ENSG00000145715/ENSG00000100030/ENSG00000143933…	EGFR/RASA2/IRS2/RASAL2/NRAS/IQGAP1/FN1/FRS2/MARK3/RAP1A/KRAS/NF1/DUSP5/PPP2CA/KITLG/MET/RANBP9/FGF2/RAPGEF2/PSMA1/PPP2R5E/SOS1/RASA1/MAPK1/CALM2/BRAP/PSMD12/SPTAN1/PSMA2/LAMTOR3/PPP2R5C/PPP2R5A/PSMA3/CUL3/CALM1/CALM3/FGFR1/SPTBN1/FGF5/JAK1/TLN1/PSMD2/PSME4/SPRED2/BRAF/PTK2/PSMD6/RASA3/RAP1B/CAMK2D/PDGFA/PDGFB/PSMD5/PSMD1/PSMB7/PPP2CB/PSME1/PSMD14	1956/5922/8660/9462/4893/8826/2335/10818/4140/5906/3845/4763/1847/5515/4254/4233/10048/2247/9693/5682/5529/6654/5921/5594/805/8315/5718/6709/5683/8649/5527/5525/5684/8452/801/808/2260/6711/2250/3716/7094/5708/23198/200734/673/5747/9861/22821/5908/817/5154/5155/5711/5707/5695/5516/5720/10213	58
R-HSA-2173795	Downregulation of SMAD2/3:SMAD4 transcriptional activity	13/1379	23/8473	1.21652e-05	0.000762565	ENSG00000108854/ENSG00000136603/ENSG00000197323/ENSG00000124486/ENSG00000166949/ENSG00000072401/ENSG00000157450/ENSG00000109332/ENSG00000100614/ENSG00000049759/ENSG00000141646/ENSG00000116478/ENSG00000177426	SMURF2/SKIL/TRIM33/USP9X/SMAD3/UBE2D1/RNF111/UBE2D3/PPM1A/NEDD4L/SMAD4/HDAC1/TGIF1	64750/6498/51592/8239/4088/7321/54778/7323/5494/23327/4089/3065/7050	13
R-HSA-194315	Signaling by Rho GTPases	99/1379	410/8473	1.64954e-05	0.000982302	ENSG00000137962/ENSG00000163947/ENSG00000120063/ENSG00000100852/ENSG00000180573/ENSG00000140575/ENSG00000114346/ENSG00000205726/ENSG00000213639/ENSG00000139132/ENSG00000168036/ENSG00000004487/ENSG00000165895/ENSG00000130779/ENSG00000117399/ENSG00000127824/ENSG00000184678/ENSG00000100485/ENSG00000113575/ENSG00000031081/ENSG00000160551/ENSG00000157827/ENSG00000131941/ENSG00000138778/ENSG00000169679…	ARHGAP29/ARHGEF3/GNA13/ARHGAP5/HIST1H2AC/IQGAP1/ECT2/ITSN1/PPP1CB/FGD4/CTNNB1/KDM1A/ARHGAP42/CLIP1/CDC20/TUBA4A/HIST2H2BE/SOS2/PPP2CA/ARHGAP31/TAOK1/FMNL2/RHPN2/CENPE/BUB1/TRIO/KIF14/ARHGAP12/NCKAP1/KNL1/DLC1/RACGAP1/PPP2R5E/FMNL3/SOS1/MYLK/ARAP2/ROCK1/DAAM1/MAPK1/CALM2/KIF5B/ARHGEF12/CTNNA1/WASL/SYDE1/HIST1H4H/CDKN1B/XPO1/PPP1R12A/KIF2C/KIF18A/AKAP13/PAFAH1B1/ACTR2/WIPF2/PPP2R5C/RANBP2/KTN1/PPP2…	9411/50650/10672/394/8334/8826/1894/6453/5500/121512/1499/23028/143872/6249/991/7277/8349/6655/5515/57514/57551/114793/85415/1062/699/7204/9928/94134/10787/57082/10395/29127/5529/91010/6654/4638/116984/6093/23002/5594/805/3799/23365/1495/8976/85360/8365/1027/7514/4659/11004/81930/11214/5048/10097/147179/5527/5903/3895/5525/801/808/23122/1778/4983/7534/5347/4688/1060/9824/83540/8347/90627/10403/38…	99
